# Supplementary material for: Systematic Review and Meta-Analysis of the Effect of Loop Diuretics on Antibiotic Pharmacokinetics
Source: Pharmaceutics. 2023 May 5;15(5):1411. doi: 10.3390/pharmaceutics15051411 (PMC10224453; doi:10.3390/pharmaceutics15051411)
Supplement: Supplementary file 1 [file pharmaceutics-15-01411-s001.zip]

Archive with 3 entries (3 files):
- Supplementary S1.pdf
- Supplementary S2.pdf
- Supplementary Tables S1 and S2.pdf
